# Supplementary material for: Systemic treatment with resveratrol reduces the progression of experimental periodontitis and arthritis in rats
Source: PLoS One. 2018 Oct 3;13(10):e0204414. doi: 10.1371/journal.pone.0204414 (PMC6169914; doi:10.1371/journal.pone.0204414)
Supplement: S1 File — (XLSX) [file pone.0204414.s001.xlsx]

## Sheet: Morphometric data - table 1
RA+EP+PL	(n=12)		RA+EP+IB	(n=11)		RA+EP+RSV	(n=11)
1.7	1.3		1.37	1.13		1.63	1.33
1.47	1.1		1.47	1.37		1.43	1.13
1.53	1.2		1.53	1.17		1.53	1.33
1.57	1.33		1.57	1.37		1.6	1.27
1.63	1.33		1.6	1.33		1.37	1.07
1.67	1.37		1.52	1.25		1.47	1.3
1.57	1.07		1.6	1.27		1.5	1.03
1.7	1.24		1.52	1.27		1.3	1.03
1.61	1.24		1.52	1.27		1.48	1.33
1.61	1.24		1.52	1.27		1.48	1.23
1.61	1.24		1.52	1.27		1.48	1.23
1.61	1.24
1.60667	1.24167		1.52182	1.27		1.47909	1.20727
0.0669237	0.0888137		0.0635324	0.073212		0.0932153	0.121003

## Sheet: Multiplex assay - table 2
RA+EP+PL (N=11)							RA+EP+IB (N=11)						RA+EP+RSV (N=9)
unligated	IL-4	IL-1B	IL-6	IL-17	TNFa		IL-4	IL-1B	IL-6	IL-17	TNFa		IL-4	IL-1B	IL-6	IL-17	TNFa
	.	0.588785	0.0373832	0.0205607	0.011215		0.0189474	0.937263	0.195789	0.04	0.0147368		0.0331754	0.781517	0.189573	0.0805687	0.0331754
	0.0411622	.	0.062954	0.0484262	0.0193705		0.0409357	.	0.181287	0.0789474	0.0233918		0.078125	0.424479	.	0.140625	0.046875
	0.0583333	0.658333	0.208333	0.0708333	0.0291667		0.0227273	1.04848	0.121212	0.0530303	0.0265152		0.0454545	0.624621	0.526515	0.0719697	0.0265152
	0.0252294	1.29541	0.142202	0.0389908	0.0183486		0.0289389	1.4627	0.299035	0.0643087	0.022508		0.020339	0.664407	0.0610169	0.040678	0.0271186
	0.028754	0.424281	.	0.0638978	0.0255591		0.102857	1.75971	0.482857	0.108571	0.0257143		0.0782123	.	0.519553	0.0949721	0.0391061
	0.0503145	0.644025	0.314465	0.106918	0.0440252		0.00842105	0.430947	0.0273684	0.0168421	0.0126316		0.218254	0.0269841	.	0.150794	0.0436508
	0.028125	0.727812	0.2375	0.053125	0.021875		0.05	0.687727	0.25	0.0909091	0.0318182		0.229091	0.00727273	0.0472727	0.0981818	0.0436364
	0.0918919	0	0.0540541	0.124324	0.0648649		.	0.122024	1.00595	0.357143	0.10119		.	0.715337	0.0245399	0.0613497	0.0429448
	0.15	0.028	0.07	0.12	0.07		0.339564	0.0551402	.	0.252336	0.0685358		0.0758621	0.00896552	0.0137931	0.0758621	0.0551724
	0.121495	0.0257009	0.434579	0.149533	0.0560748		.	0.254286	.	.	.
							0.28125	0.0078125	1.08594	0.320312	0.109375
	0.0661451	0.488039	0.173497	0.0796609	0.03605		0.0992935	0.67661	0.405493	0.13824	0.0436417		0.0973141	0.406698	0.197466	0.0905556	0.0397994
	0.0450162	0.424333	0.136954	0.0426877	0.0211192		0.123598	0.612572	0.38456	0.123755	0.035995		0.0809879	0.340563	0.229816	0.0357335	0.00940395
RA+EP+PL (N=11)
ligated							RA+EP+IB (N=11)						RA+EP+RSV (N=9)
	IL-4	IL-1B	IL-6	IL-17	TNFa		IL-4	IL-1B	IL-6	IL-17	TNFa		IL-4	IL-1B	IL-6	IL-17	TNFa
	0.0149254	0.122388	0.0995025	0.0373134	0.0174129		0.0851064	1.30662	.	0.113475	0.0330969		0.0281124	1.37912	0.200803	0.0682731	0.0321285
	0.00726392	0.381356	0.0157385	0.0169492	0.00726392		0.00649351	0.979545	0.0194805	0.0324675	0.0194805		0.180516	1.51662	.	0.183381	0.0401146
	0.00943396	1.12673	0.0786164	0.0298742	0.0110063		0.00911162	1.77995	0.0182232	0.0250569	0.0136674		.	1.3886	0.179153	0.0456026	0.0228013
	.	0.989726	.	0.164384	0.0479452		0.033871	1.23323	0.224194	0.0564516	0.016129		0.0158103	0.844664	0.0395257	0.0434783	0.0237154
	0.0375335	0.652011	0.549598	0.0509383	0.0214477		0.227979	.	.	0.331606	0.0777202		0.0608696	1.89435	1.07826	0.0869565	0.0304348
	0.0764706	0.445	0.497059	0.0705882	0.0235294		0.0241935	1.06714	0.125	0.0383065	0.016129		0.320346	1.14762	.	0.242424	0.0952381
	0.0193424	0.959381	0.119923	0.0386847	0.0154739		0.230769	2.62564	.	0.538462	0.205128		0.0673077	0.328205	0.198718	0.192308	0.0448718
	0.0697115	.	0.0625	0.0673077	0.0264423		0.0164179	3.08955	.	0.674627	0.0164179		0.0295567	0.008867	0.00492611	0.157635	0.0541872
	0.0410628	0.0647343	0.0966184	0.125604	0.031401		0.0964912	2.53509	0.175439	.	0.105263		0.0714286	0.0312808	0.167488	0.147783	0.0394089
	0.0238806	0.0680597	0.00597015	0.0358209	0.0208955		0.119048	0.353175	0.253968	0.238095	0.0793651		0.0967434	0.948813	0.266982	0.12976	0.0425445
	.	1.76232	1.48551	0.492754	0.108696		0.0150273	0.26776	0.0218579	0.034153	0.0122951		0.103913	0.685192	0.366341	0.0713463	0.022172
	0.0332916	0.65717	0.301103	0.102747	0.0301376		0.0785917	1.52377	0.119737	0.20827	0.054063
	0.0253385	0.552661	0.458647	0.136725	0.0282391		0.0838838	0.962538	0.10165	0.235308	0.0599575

## Sheet: ACCPA - table 3
RA+EP+PL	(N=5)	RA+EP+IB	(N=5)	RA+EP+RSV	(N=5)
31.577		0		9.464
70.008		0.039		12.136
50.8		0.02		16.62
50.9		0.02		16.6
51.5		0.02		16.59
50.957		0.0198		14.282
13.5909		0.0137913		3.31605

## Sheet: Rheumatoid factor - table 4
RA+EP+PL	(N=8)		RA+EP+IB	(N=8)		RA+EP+RSV	(N=8)
T1	T2		T1	T2		T1	T2
70.041	83.485		70.041	78.257		63.32	79.751
76.017	72.282		73.776	81.992		58.091	64.066
65.56	78.257		63.32	75.27		79.004	73.029
67.801	78.01		64.066	70.041		61.079	73.776
79.751	78.1		67.89	76.74		79.751	72.656
71.99	78.2		67.9	76.44		68.249	72.656
71.84	78.2		67.98	76.58		68.249	72.656
72	78		68.8	76.62		68.249	72.656
71.875	78.0667		67.9716	76.4925		68.249	72.6558
4.45706	2.99765		3.28552	3.30718		7.80892	4.23456

## Sheet: Plethysmometer
PL									IB									RSV
Day -21	Day -14	Day -7	Day 0	Day 7	Day 14	Day 21	Day 28		Day -21	Day -14	Day -7	Day 0	Day 7	Day 14	Day 21	Day 28		Day -21	Day -14	Day -7	Day 0	Day 7	Day 14	Day 21	Day 28
1.69	1.75	2.4	2.4	2.76	2.4	5.14	5.18		1.99	1.67	4.93	3.91	3.33	2.93	2.96	2.61		1.77	2.19	2.09	1.81	1.83	1.82	2.13	1.9
1.61	1.62	1.94	1.92	3.13	4.69	4.12	3.79		1.5	2.16	2.62	3.99	4.32	3.31	3.45	2.85		1.82	2.08	2.17	2.03	2.23	2.28	2.38	2.34
1.25	1.47	3.93	3.45	2.23	2.56	2.81	2.89		1.88	1.58	2.04	4.07	3.86	3.02	3.16	2.58		1.84	1.98	2.15	1.81	2.24	2.41	2.5	2.47
1.31	1.69	3.77	3.88	2.18	3.6	3.38	3.25		1.86	1.94	2.18	1.83	2.25	1.97	2.36	2.1		1.65	1.98	2.22	1.98	1.49	2.17	2.05	2.01
1.469	2.01	2.19	1.6	2.04	1.8	3.66	3.2		1.63	1.58	2.17	1.71	1.86	1.48	1.92	7.05		1.77	1.902	2.05	1.8	1.58	1.93	2.14	2
1.32	3.1	2.4	2.67	2.58	3.39	2.93	5.08		1.29	1.9	1.96	1.51	1.5	1.79	1.93	1.58		1.25	1.68	2.08	1.81	3.33	3.89	3.23	3
1.469	1.81	2.15	1.57	1.41	1.59	3	1.97		1.22	1.68	2.25	1.96	2.19	1.79	2.73	2.44		1.74	1.902	2.1	2.03	2.55	2.49	2.11	1.75
1.93	1.921	2.06	2.27	2.68	2.3	2.53	2.67		1.85	1.787	1.97	2.05	2.18	2.03	2.34	1.64		1.7	1.902	3.94	3.6	1.81	1.89	2.1	2.65
1.63	1.921	1.83	1.75	2.7	2.34	2.11	2.34		1.76	1.787	1.83	1.84	2.8	2.09	2.27	2.33		1.858	1.902	1.99	2.88	1.9	2.67	2.06	2.44
1.64	1.921	2.16	1.92	2.15	1.81	2.03	3.2		1.76	1.787	2.1	1.47	1.99	2.67	2.43	2.61		1.858	1.902	2	3.2	2.107	2.394	2.3	2.284
1.46	1.921	1.87	2.61	3.43	1.73	3.17	3.2		1.674	1.787	1.84	1.77	1.59	1.59	1.42	2.09		1.77	1.902	2	3.24	2.107	2.394	2.3	2.284
1.52527	1.92127	2.42727	2.36727	2.48091	2.56455	3.17091	3.34273		1.674	1.78709	2.35364	2.37364	2.53364	2.24273	2.45182	2.71636		1.72964	1.93836	2.25364	2.38091	2.10673	2.39436	2.3	2.28436
0.199273	0.422716	0.728479	0.750148	0.556928	0.960139	0.900916	1.01049		0.246666	0.169158	0.882386	1.05233	0.932054	0.629191	0.592264	1.49289		0.17192	0.127096	0.564168	0.697602	0.509019	0.564413	0.340881	0.360142
